# Supplementary material for: Facile Synthesis of MoP-RuP2 with Abundant Interfaces to Boost Hydrogen Evolution Reactions in Alkaline Media
Source: Nanomaterials (Basel). 2021 Sep 9;11(9):2347. doi: 10.3390/nano11092347 (PMC8466548; doi:10.3390/nano11092347)
Supplement: Supplementary file 1 [file nanomaterials-11-02347-s001.zip]

Archive with 6 entries (6 files):
- Movie S1.mp4
- Movie S2.mp4
- Movie S3.mp4
- Movie S4.mp4
- Movie S5.mp4
- nanomaterials-1346955 - Supplementary Materials.pdf
